# Supplementary material for: Direct Disk Diffusion Testing and Antimicrobial Stewardship for Gram-Negative Bacteremia in the Context of High Multidrug Resistance
Source: Antibiotics (Basel). 2025 Jul 19;14(7):726. doi: 10.3390/antibiotics14070726 (PMC12291970; doi:10.3390/antibiotics14070726)
Supplement: Supplementary file 1 [file antibiotics-14-00726-s001.zip]

Archive with 1 entries (1 files):
- antibiotics-3734021-supplementary.pdf
